# Supplementary material for: The Ameliorative Effects of Saikosaponin in Thioacetamide-Induced Liver Injury and Non-Alcoholic Fatty Liver Disease in Mice
Source: Int J Mol Sci. 2021 Oct 21;22(21):11383. doi: 10.3390/ijms222111383 (PMC8583725; doi:10.3390/ijms222111383)
Supplement: Supplementary file 1 [file ijms-22-11383-s001.zip]

Archive with 1 entries (1 files):
- ijms-1414096-supplementary.pdf
